# Supplementary material for: Contribution of host-related immune factors to frequency and severity of infections in lung transplant recipients
Source: Respir Res. 2026 May 1;27:256. doi: 10.1186/s12931-026-03685-4 (PMC13289490; doi:10.1186/s12931-026-03685-4)
Supplement: Supplementary file 1 — Supplementary Material 1. [file 12931_2026_3685_MOESM1_ESM.xlsx]

## Sheet: Legend
Table S3	Characteristics of infections, microbial pathogens and affected organ systems in lung transplant recipients
	Data are shown for individual lung transplant recipients. Patients are categorized according to infection frequency and severity as follows: IO = infrequent infections (≤2 per year) managed in outpatient settings; FSI = frequent and/or severe infections in inpatient settings (requiring hospitalisation). All bacterial, viral, and fungal pathogens documented in the patient’s medical records during …
*	Nakaseomyces glabratus was previously known as Candida glabrata (reclassified in 2022).
Abbreviations:
BKV	BK virus
CF	Cystic fibrosis
CMV	Cytomegalovirus
COPD	Chronic obstructive pulmonary disease
F	Female
FSI	Frequent and/or severe infections in inpatient settings
HEV	Hepatitis E virus
HSV	Herpes simplex virus
ILD	Interstitial lung disease
IO	Infrequent infections (≤2 per year) managed in outpatient settings
LtX	Lung transplantation
M	Male
RSV	Respiratory syncytial virus
VZV	Varicella-zoster virus

## Sheet: Table S3
Patient ID	Sex (M/F)	Indication for LTx	Infection frequency/severity (IO/FSI)	Bacterial pathogens	Viral pathogens	Fungal pathogens	Infection of unknown etiology (Yes/No)	Infection type	Chronic airway colonization (Yes/No)	Number of for-cause bronchoscopies
LuTx-001	M	COPD	IO				No		No	0
LuTx-002	M	COPD	FSI		SARS-CoV-2		Yes	respiratory, gastrointestinal	No	0
LuTx-003	M	COPD	FSI	Pseudomonas aeruginosa, Enterobacter cloacae, Clostridium difficile	SARS-CoV-2		No	respiratory, gastrointestinal	No	1
LuTx-004	M	ILD	IO	Klebsiella variicola	CMV, influenza A, SARS-CoV-2	Candida albicans	No	respiratory	No	4
LuTx-005	M	CF	FSI				Yes	gastrointestinal, skin/soft tissue	Yes	0
LuTx-006	M	ILD	IO				No		No	0
LuTx-007	M	COPD	FSI	Klebsiella pneumoniae, Pseudomonas aeruginosa, Staphylococcus hominis, Enterococcus faecium	CMV, SARS-CoV-2	Nakaseomyces glabratus, Candida tropicalis, Aspergillus fumigatus	No	respiratory	Yes	0
LuTx-008	M	ILD	IO	Haemophilus influenzae	SARS-CoV-2		No	respiratory	No	0
LuTx-009	F	other	FSI	Klebsiella pneumoniae	HSV		Yes	respiratory, skin/soft tissue	No	1
LuTx-010	F	other	IO		HEV, SARS-CoV-2		No	respiratory, gastrointestinal	No	0
LuTx-012	F	ILD	FSI	Pseudomonas aeruginosa, E. coli, Enterococus faecalis	CMV, SARS-CoV-2	Candida albicans, Aspergillus fumigatus	No	respiratory, urinary	Yes	1
LuTx-014	M	other	IO		SARS-CoV-2		No	respiratory	No	0
LuTx-015	M	COPD	FSI	Pseudomonas aeruginosa	CMV	Aspergillus fumigatus	No	respiratory, unspecified	Yes	0
LuTx-016	M	ILD	FSI	Klebsiella pneumoniae, Pseudomonas aeruginosa, Haemophilus influenzae, Acinetobacter spp., Clostridium difficile	influenza A, RSV, SARS-CoV-2	Candida albicans	Yes	respiratory, gastrointestinal	No	2
LuTx-017	M	ILD	FSI	Klebsiella pneumoniae		Candida albicans	No	urinary, stomatitis	No	0
LuTx-018	F	CF	FSI	Pseudomonas aeruginosa, Klebsiella pneumoniae, Klebsiella oxytoca	RSV, SARS-CoV-2	Nakaseomyces glabratus*	Yes	respiratory	Yes	4
LuTx-020	F	ILD	IO				No		No	0
LuTx-021	M	ILD	IO	Klebsiella pneumoniae, Pseuodomonas aeruginosa	influenza A		No	respiratory	Yes	2
LuTx-022	F	CF	FSI	Proteus mirabilis, Clostridium difficile	CMV, influenza A, SARS-CoV-2		No	respiratory, gastrointestinal	Yes	1
LuTx-024	M	COPD	FSI	Klebsiella pneumoniae, Klebsiella variicola, Enterococcus faecalis	SARS-CoV-2	Alternaria spp.	No	respiratory, skin/soft tissue	Yes	0
LuTx-025	F	other	FSI	Pseudomonas aeruginosa, Klebsiella pneumoniae, Haemophilus influenzae, Enteroccocus faecium, Serratia marcescens, Clostridium difficile	CMV, rotavirus, SARS-CoV-2	Aspergillus niger	Yes	respiratory, gastrointestinal, urinary	No	4
LuTx-027	M	CF	FSI	Staphylococus aureus, Pseuodomonas aeruginosa	influenza A, SARS-CoV-2	Candida albicans	No	respiratory	Yes	1
LuTx-028	M	ILD	FSI	Pseudomonas aeruginosa, E. coli, Clostridium dificile	CMV, RSV, influenza A, SARS-CoV-2		No	respiratory, gastrointestinal	Yes	1
LuTx-029	M	ILD	FSI	Klebsiella pneumoniae, Pseuodomonas aeruginosa, Enterobacter spp., Acinetobacter baumanii	influenza A, CMV, SARS-CoV-2	Candida albicans, Aspergillus fumigatus	Yes	respiratory	Yes	3
LuTx-030	F	other	FSI	E. coli, Pseudomonas aeruginosa, Chlamydia spp.	CMV, VZV, SARS-CoV-2	Cryptoccocus neoformans	Yes	respiratory, urinary, skin/soft tissue	No	1
LuTx-032	M	ILD	FSI	Pseudomonas aeruginosa, Bordetella pertusis, Clostridium difficile	VZV, SARS-CoV-2		No	respiratory, gastrointestinal, skin/soft tissue	No	2
LuTx-033	M	ILD	FSI	Pseudomonas aeruginosa, E. coli	SARS-CoV-2		Yes	respiratory, urogenital	No	0
LuTx-034	M	ILD	IO		SARS-CoV-2		No	respiratory	No	0
LuTx-035	M	ILD	FSI	Klebsiella pneumoniae	CMV, influenza A, SARS-CoV-2		No	respiratory	Yes	0
LuTx-037	M	ILD	FSI	Staphyloccocus aureus	HSV, SARS-CoV-2		No	respiratory, ocular	Yes	1
LuTx-038	M	CF	FSI	Pseudomonas aeruginosa, Klebsiella pneumoniae, Haemophilus parainfluenzae, Streptococus pneumonie, Staphylococcus aureus, Staphylococcus coagulase-negative, Acinetobacter baumanii, Enterococus faecalis, Moraxela catharalis, E. coli, Clostridium difficile	RSV, influenza A, HSV1, SARS-CoV-2	Candida albicans, Nakaseomyces glabratus*	Yes	respiratory, gastrointestinal, sepsis, unspecified	Yes	6
LuTx-039	M	COPD	FSI		CMV, SARS-CoV-2		Yes	respiratory, gastrointestinal, sepsis	Yes	0
LuTx-040	M	COPD	IO		VZV, SARS-CoV-2		Yes	respiratory, gastrointestinal, skin/soft tissue	No	0
LuTx-041	F	ILD	FSI	E. coli, Pseuodomonas aeruginosa	CMV		Yes	respiratory, urinary	No	1
LuTx-042	M	COPD	IO		VZV, SARS-CoV-2		No	respiratory, skin/soft tissue	No	0
LuTx-043	M	COPD	IO		RSV, CMV		No	respiratory	No	3
LuTx-044	F	ILD	FSI	Pseudomonas aeruginosa		Aspergillus fumigatus	No	respiratory	Yes	2
LuTx-045	M	ILD	IO		CMV		No	respiratory	No	0
LuTx-046	M	COPD	FSI	Streptoccocus pneumoniae, Klebsiella pneumoniae, E. coli, Entecoccocus feacalis, Pseudomonas aeruginosa, Burkholderia multivorans	CMV		No	respiratory	No	1
LuTx-047	F	CF	FSI	Pseudomonas aeruginosa, Eterococcus faecium, Staphylococcus spp., Staphylococcus epidemidis	CMV, influenza A, influenza B, SARS-CoV-2	Candida albicans, Nakaseomyces glabratus, Aspergillus fumigatus	No	respiratory, urinary, stomatitis, sepsis	Yes	2
LuTx-048	F	CF	FSI	Pseudomonas aeruginosa	HSV, SARS-CoV-2		Yes	respiratory, gastrointestinal, stomatitis, sepsis	Yes	0
LuTx-049	M	COPD	FSI	Klebsiella variicola, Klebsiella oxytoca, E. coli, Enterococcus faecalis	CMV, HSV1, SARS-CoV-2		Yes	respiratory, gastrointestinal, skin/soft tissue	Yes	0
LuTx-050	M	ILD	IO		CMV, SARS-CoV-2		No	respiratory	Yes	1
LuTx-051	F	CF	FSI	Streptococcus agalactiae, Staphylococcus aureus, Pseudomonas aeruginosa			Yes	respiratory, urinary	No	0
LuTx-052	F	ILD	FSI	Acinetobacter spp., Staphylococcus epidermidis, Peptococcus sp.	RSV, SARS-CoV-2		No	respiratory, skin/soft tissue	No	0
LuTx-053	M	COPD	IO		SARS-CoV-2		Yes	respiratory, gastrointestinal	Yes	0
LuTx-054	F	CF	FSI	Pseudomonas aerugniosa, E. coli, Clostridium difficile, Enterococcus faecalis, Enterococcus faecium, Burkholderia multivorans	HSV,CMV, SARS-CoV-2	Candida dubliniensis, Candida albicans, Aspergillus fumigatus	No	respiratory, urinary, hepatic	Yes	2
LuTx-056	M	ILD	FSI	Klebsiella pneumoniae, Stenotrophomonas maltophillia, Enterococcus faecium	HSV1, CMV, SARS-CoV-2	Candida albicans	Yes	respiratory, gastrointestinal, skin/soft tissue	No	0
LuTx-057	M	ILD	IO		CMV, SARS-CoV-2		No	respiratory	No	0
LuTx-058	M	other	FSI	E. coli, Staphylococcus epidemidis	inluenza A, SARS-CoV-2	Aspergillus fumigatus	No	respiratory, skin/soft tissue, bone/joint	Yes	0
LuTx-059	M	COPD	IO		SARS-CoV-2		No	respiratory	No	0
LuTx-060	M	CF	IO		SARS-CoV-2		No	respiratory	No	1
LuTx-061	M	COPD	IO				Yes	respiratory	No	0
LuTx-062	F	ILD	IO		SARS-CoV-2		Yes	respiratory	No	0
LuTx-064	F	ILD	FSI	E. coli, Klebsiella pneumoniae	CMV, VZV, SARS-CoV-2		Yes	respiratory, gastrointestinal, urinary, skin/soft tissue, unspecified	No	0
LuTx-065	M	COPD	IO		SARS-CoV-2		No	respiratory	Yes	1
LuTx-066	F	COPD	FSI	Mycoplasma pneumoniae, Proteus mirabilis, Klebsiella pneuimoniae, Clostridium difficile	SARS-CoV-2		Yes	respiratory, gastrointestinal, urinary, sepsis	No	0
LuTx-067	F	ILD	IO	Enteroccocus feacium			No	skin/soft tissue	No	0
LuTx-069	M	ILD	FSI		CMV, VZV, SARS-CoV-2		Yes	respiratory, skin/soft tissue	No	0
LuTx-070	M	ILD	IO				No		No	0
LuTx-071	M	ILD	FSI	Enterococcus feacium, Klebsiella pneumoniae, Pseudomonas aeruginosa, Clostridium difficile	CMV	Candida albicans, Nakaseomyces glabratus*	Yes	respiratory, urinary, gastrointestinal, stomatitis	Yes	0
LuTx-072	F	ILD	IO		CMV		No	respiratory	No	0
LuTx-073	F	ILD	IO		CMV, SARS-CoV-2		Yes	respiratory, gastrointestinal	No	0
LuTx-074	M	COPD	FSI	E. coli, Klebsiella pneumoniae, Klebsiella variicola, Enterococcus faecium	RSV, CMV, SARS-CoV-2	Candida albicans	No	respiratory, gastrointestinal, sepsis	Yes	0
LuTx-075	F	ILD	IO	E. coli	influenza A, CMV, SARS-CoV-2		Yes	respiratory, urinary, gastrointestinal, stomatitis	No	0
LuTx-077	M	ILD	IO	Haemophilus influenzae			No	respiratory	No	0
LuTx-080	F	ILD	IO				Yes	respiratory	No	0
LuTx-081	M	ILD	IO	Pseudomonas aeruginosa	VZV		No	respiratory, skin/soft tissue	No	0
LuTx-082	M	ILD	FSI	Klebsiella pneumoniae, Mycobacterium avium	influenza A, SARS-CoV-2	Aspergillus fumigatus	No	respiratory, urogenital	Yes	2
LuTx-083	M	ILD	FSI	Helicobacter pylori	SARS-CoV-2		No	respiratory, gastrointestinal	Yes	0
LuTx-085	M	ILD	FSI		CMV, SARS-CoV-2		No	respiratory	No	1
LuTx-086	F	ILD	FSI	E. coli	HEV, SARS-CoV-2		No	respiratory, urinary, hepatal	No	0
LuTx-087	M	COPD	FSI	Klebsiella pneumoniae, E. coli, Staphylococcus aureus	influenza B	Candida albicans	No	respiratory, urinary, skin/soft tissue	Yes	0
LuTx-088	M	COPD	FSI	Proteus mirabillis			No	respiratory	No	0
LuTx-089	F	COPD	IO	Pseudomonas aeruginosa, E. coli			No	respiratory, urinary	Yes	0
LuTx-090	M	ILD	IO	Klebsiella oxytoca			Yes	respiratory	No	1
LuTx-091	M	COPD	FSI	Moraxela catharalis, Proteus mirabillis, E. coli	CMV, VZV, SARS-CoV-2		No	respiratory, urinary, skin/soft tissue	No	0
LuTx-092	M	COPD	FSI	Pseudomonas aeruginosa, E. coli		Candida albicans	Yes	respiratory, urinary, sepsis	No	1
LuTx-093	M	COPD	FSI		HSV, CMV, eterovirus, SARS-CoV-2	Candida albicans, Aspergillus fumigatus	Yes	respiratory, gastrointestinal, skin/soft tissue	No	0
LuTx-094	F	CF	FSI	Pseuodomonas aeruginosa, Streptoccocus agalatactiae	HSV, CMV, SARS-CoV-2		Yes	respiratory, skin/soft tissue, stomatitis, neurological	Yes	0
LuTx-095	F	other	FSI	Pseudomonas aeruginosa, E. coli, Serratia marcescens, Campylobater jejuni, Providentia spp.	CMV, HSV, SARS-CoV-2	Aspergillus flavus	No	respiratory, gastrointestinal, urinary, skin/soft tissue, unspecified	Yes	3
LuTx-096	M	COPD	IO				No		No	0
LuTx-097	M	COPD	FSI	E. coli	HEV, BKV		No	urinary, gastrointestinal	Yes	0
LuTx-098	F	CF	FSI	Pseudomonas aeruginosa, Chlamydia spp.	CMV, SARS-CoV-2		Yes	respiratory, skin/soft tissue	Yes	0
LuTx-099	F	ILD	FSI	E. coli, Klebsiella pneumoniae, Pseudomonas aeruginosa, Enteroccocus spp.	BKV	Candida albicans	Yes	respiratory, urinary	No	1
LuTx-101	M	ILD	FSI	Klebsiella pneumoniae, Enterococcus faecium	CMV, SARS-CoV-2		Yes	respiratory, gastrointestinal, sepsis	No	1
LuTx-102	F	other	FSI	Klebsiella pnenumoniae, E. coli, Staphylococcus aureus, Pseudomonas aeruginosa, Staphylococcus coagulase-negative, Enterococcus faecalis, Enterococcus faecium, Enterobacter spp., Bacteriodes, Arcanobacterium, Proteus mirabilis, Streptococcus dysgalatciae, Stenotrophomonas maltophillia, Clostridium difficile	CMV, SARS-CoV-2	Pneumocystis jirovecii, Candida albicans, Nakaseomyces glabratus*, Aspergillus fumigatus	Yes	respiratory, urinary, skin/soft tissue, sepsis	Yes	1
LuTx-103	M	CF	FSI	Staphylococcus aureus, Klebsiella pneumoniae, Enterobacter cloacae, Pseudomonas aeruginosa, E. coli	CMV, influenza A, SARS-CoV-2	Aspergillus fumigatus, Cryptococcus neoformans	Yes	respiratory, urinary, gastrointerstinal	Yes	4
LuTx-104	F	other	FSI	Staphylococcus epidemidis	SARS-CoV-2		No	respiratory, bone/joint	No	1
LuTx-105	F	COPD	FSI	Haemophilus inluenzae, Enterococcus faecium, Stenotrophomonas maltophillia	CMV, SARS-CoV-2		No	respiratory	No	3
LuTx-106	M	COPD	IO	Pseudomonas aeruginosa			No	respiratory	No	0
LuTx-107	F	COPD	IO	Pseudomonas aeruginosa			No	respiratory	Yes	0
LuTx-108	F	COPD	IO	Enterococcus spp.	CMV		No	gastrointestinal, urinary, respiratory	No	0
LuTx-109	F	other	IO				No		No	0
LuTx-110	M	CF	IO		SARS-CoV-2		No	respiratory	Yes	0
LuTx-111	M	COPD	IO				No		No	0
LuTx-112	M	COPD	IO		BKV		No	urinary	No	0
LuTx-113	M	COPD	FSI	Pseudomonas aeruginosa			No	respiratory	No	1
LuTx-114	F	COPD	FSI	Klebsiella pneumoniae			No	respiratory	Yes	0
LuTx-116	M	other	IO				No		No	0
LuTx-117	M	ILD	IO	E. coli, Staphylococcus spp.	SARS-CoV-2		No	respiratory, urinary	No	0
LuTx-118	F	ILD	FSI	Campylobacter jejunii			Yes	respiratory, gastrointestinal	No	0
LuTx-119	F	ILD	FSI		CMV		No	respiratory	No	0
